# Supplementary material for: Genomic epidemiology of clinical ESBL-producing Enterobacteriaceae in a German hospital suggests infections are primarily community- and regionally-acquired
Source: Microb Genom. 2022 Dec 16;8(12):mgen000901. doi: 10.1099/mgen.0.000901 (PMC9837565; doi:10.1099/mgen.0.000901)
Supplement: Supplementary material 2 [file mgen-8-901-s002.xlsx]

## Sheet: A_ESBL-Ec_strains
isolate ID	Pat. ID.	ST	date	carrier status	localization of patient on/off campus at sampling date	sample type
ec_00001		131	2019-03-30	brought	central	urin
ec_00002	AT	131	2019-03-27	nosocomial	central	other material
ec_00003		75	2019-03-25	external	peripheral	urin
ec_00004		131	2019-03-27	external	peripheral	urin
ec_00005	AE	131	2019-03-25	external	peripheral	urin
ec_00006		131	2019-03-27	external	peripheral	urin
ec_00007		10	2019-04-01	external	peripheral	urin
ec_00008	BB	131	2019-03-30	nosocomial	central	other material
ec_00009	AE	131	2019-03-25	external	peripheral	urin
ec_00010		131	2019-04-06	brought	central	urin
ec_00011	AX	131	2019-04-05	nosocomial	central	wound swab or intraoperative swab
ec_00012	AR	648	2019-04-03	brought	central	urin
ec_00013	AS	1193	2019-04-04	nosocomial	central	urin
ec_00014		949	2019-04-03	brought	central	wound swab or intraoperative swab
ec_00015	AV	131	2019-04-03	nosocomial	central	other material
ec_00016	AR	648	2019-04-02	brought	central	urin
ec_00017	AL	131	2019-04-03	brought	central	urin
ec_00018	AA	224	2019-04-03	brought	central	urin
ec_00019	BN	3171	2019-04-02	nosocomial	central	other material
ec_00020	BN	1193	2019-04-02	nosocomial	central	other material
ec_00021		131	2019-03-28	brought	central	nasopharyngeal swab
ec_00022		131	2019-03-28	brought	central	urin
ec_00023		131	2019-03-26	external	peripheral	blood
ec_00024		744	2019-03-27	brought	central	urin
ec_00025		131	2019-03-28	brought	central	urin
ec_00026		131	2019-03-25	external	peripheral	urin
ec_00027		354	2019-03-25	brought	central	urin
ec_00028	AT	131	2019-03-24	nosocomial	central	blood
ec_00029		131	2019-03-24	brought	central	urin
ec_00030		131	2019-03-22	brought	central	urin
ec_00032		131	2019-04-29	brought	central	blood
ec_00034	AF	88	2019-04-25	external	peripheral	wound swab or intraoperative swab
ec_00035	BC	131	2019-04-24	brought	central	other material
ec_00036		131	2019-04-20	external	central	NA
ec_00037	BC	131	2019-04-16	brought	central	urin
ec_00038		131	2019-04-16	external	peripheral	urin
ec_00039		131	2019-04-15	external	peripheral	urin
ec_00040		131	2019-04-14	brought	central	urin
ec_00041	BB	131	2019-04-12	nosocomial	central	urin
ec_00042	AD	88	2019-04-12	brought	central	urin
ec_00043		69	2019-04-12	brought	central	urin
ec_00044	AV	131	2019-04-11	nosocomial	central	urin
ec_00045	BD	131	2019-04-09	nosocomial	central	urin
ec_00046	AS	1193	2019-04-07	nosocomial	central	urin
ec_00047		131	2019-04-06	brought	central	urin
ec_00048	AL	131	2019-04-07	brought	central	urin
ec_00049		131	2019-05-15	external	peripheral	nasopharyngeal swab
ec_00050		131	2019-06-26	external	peripheral	urin
ec_00051		1193	2019-06-26	brought	central	urin
ec_00052		131	2019-06-24	external	peripheral	urin
ec_00053		744	2019-06-21	brought	central	urin
ec_00054		1642	2019-06-18	nosocomial	central	urin
ec_00055	BD	131	2019-06-17	brought	central	urin
ec_00056	AB	10	2019-06-17	brought	central	urin
ec_00057	BI	88	2019-06-15	brought	central	urin
ec_00058		131	2019-06-14	brought	central	urin
ec_00059		1642	2019-06-13	brought	central	NA
ec_00060	AD	88	2019-06-13	brought	central	urin
ec_00061		131	2019-06-13	nosocomial	central	urin
ec_00062		405	2019-06-12	nosocomial	central	blood
ec_00063		167	2019-06-13	nosocomial	central	rectal swab
ec_00064	AB	10	2019-06-11	brought	central	urin
ec_00066		131	2019-06-06	external	peripheral	urin
ec_00067		224	2019-06-06	nosocomial	central	urin
ec_00068		131	2019-06-05	brought	central	urin
ec_00069		131	2019-06-05	brought	central	urin
ec_00072		410	2019-06-04	external	peripheral	urin
ec_00073		1642	2019-05-31	brought	central	urin
ec_00074		38	2019-05-29	brought	central	other material
ec_00075		10	2019-05-27	brought	central	other material
ec_00076		101	2019-05-26	nosocomial	central	wound swab or intraoperative swab
ec_00077		131	2019-05-25	brought	central	blood
ec_00078		131	2019-05-23	external	peripheral	urin
ec_00079	BI	88	2019-05-19	brought	central	blood
ec_00080		648	2019-05-10	brought	central	wound swab or intraoperative swab
ec_00081		2599	2019-05-10	brought	central	urin
ec_00082	AM	131	2019-05-09	brought	central	urin
ec_00083		131	2019-05-01	brought	central	blood
ec_00084		141	2019-04-28	external	peripheral	blood
ec_00085		131	2019-07-04	brought	central	nasopharyngeal swab
ec_00086		405	2019-07-03	external	peripheral	other material
ec_00087		131	2019-05-29	external	peripheral	urin
ec_00089	AM	131	2019-05-13	brought	central	nasopharyngeal swab
ec_00090		-	2019-05-07	external	peripheral	urin
ec_00098	AF	88	2019-05-03	external	peripheral	urin
ec_00099		131	2019-05-02	external	peripheral	urin
ec_00101	AG	1585	2019-07-16	external	peripheral	wound swab or intraoperative swab
ec_00102		131	2019-07-18	brought	central	urin
ec_00103	AC	2599	2019-07-18	brought	central	urin
ec_00104		2599	2019-07-18	nosocomial	central	urin
ec_00105		131	2019-07-18	nosocomial	central	urin
ec_00106	AG	1585	2019-07-16	external	peripheral	wound swab or intraoperative swab
ec_00107		131	2019-07-18	external	peripheral	urin
ec_00108	BE	131	2019-07-11	nosocomial	central	nasopharyngeal swab
ec_00109	BD	131	2019-07-15	brought	central	urin
ec_00110		131	2019-07-15	brought	central	urin
ec_00111		1193	2019-07-14	nosocomial	central	wound swab or intraoperative swab
ec_00112	BO	131	2019-07-10	brought	central	urin
ec_00113	AG	1585	2019-07-11	external	peripheral	wound swab or intraoperative swab
ec_00114		131	2019-07-08	external	peripheral	urin
ec_00115	AB	10	2019-07-12	brought	central	urin
ec_00116	AX	131	2019-07-12	brought	central	urin
ec_00117		405	2019-07-06	external	peripheral	urin
ec_00118		131	2019-07-06	nosocomial	central	wound swab or intraoperative swab
ec_00119		131	2019-07-06	nosocomial	central	blood
ec_00120		131	2019-08-12	brought	central	urin
ec_00121		131	2019-08-12	brought	central	urin
ec_00122		410	2019-08-09	nosocomial	central	urin
ec_00123		162	2019-07-25	nosocomial	central	blood
ec_00124		117	2019-07-24	nosocomial	central	urin
ec_00125	AC	131	2019-07-20	brought	central	urin
ec_00126	BE	131	2019-07-20	nosocomial	central	urin
ec_00127	BE	131	2019-07-21	nosocomial	central	other material
ec_00128		131	2019-07-19	nosocomial	central	urin
ec_00129		69	2019-08-28	brought	central	rectal swab
ec_00130		131	2019-06-26	external	peripheral	urin
ec_00131		131	2019-08-25	brought	central	blood
ec_00132	BF	131	2019-08-26	brought	central	blood
ec_00133		131	2019-08-26	brought	central	wound swab or intraoperative swab
ec_00135	AZ	131	2019-09-10	brought	central	urin
ec_00136		131	2019-09-11	brought	central	urin
ec_00137	AO	131	2019-09-08	brought	central	urin
ec_00138		428	2019-09-07	external	peripheral	urin
ec_00139		88	2019-08-30	nosocomial	central	urin
ec_00140		131	2019-09-02	brought	central	urin
ec_00141		636	2019-08-31	nosocomial	central	urin
ec_00142	AD	131	2019-09-02	brought	central	urin
ec_00143	AA	131	2019-09-16	brought	central	urin
ec_00144	BF	131	2019-09-16	brought	central	urin
ec_00145		131	2019-09-13	brought	central	urin
ec_00146		131	2019-09-13	brought	central	urin
ec_00147	AQ	131	2019-09-11	brought	central	wound swab or intraoperative swab
ec_00148		131	2019-10-07	external	peripheral	urin
ec_00149	AQ	131	2019-10-07	brought	central	other material
ec_00150		10405	2019-10-04	external	peripheral	nasopharyngeal swab
ec_00151		1193	2019-09-24	brought	central	urin
ec_00154		131	2019-10-12	brought	central	urin
ec_00155	BA	131	2019-10-14	nosocomial	central	urin
ec_00156		617	2019-10-14	brought	central	urin
ec_00157	AA	162	2019-10-11	brought	central	urin
ec_00158		648	2019-10-11	external	peripheral	urin
ec_00159	AQ	131	2019-10-08	brought	central	other material
ec_00160		131	2019-10-08	nosocomial	central	other material
ec_00161		744	2019-10-09	nosocomial	central	other material
ec_00162	AQ	131	2019-10-09	NA	central	other material
ec_00163		443	2019-11-03	nosocomial	central	nasopharyngeal swab
ec_00164		224	2019-10-23	brought	central	urin
ec_00165		131	2019-10-24	brought	central	urin
ec_00166		354	2019-10-24	brought	central	urin
ec_00167		131	2019-10-23	external	peripheral	urin
ec_00168		1193	2019-10-22	nosocomial	central	urin
ec_00169	AZ	131	2019-10-22	brought	central	urin
ec_00170	AH	131	2019-11-12	external	peripheral	urin
ec_00171	BJ	1193	2019-11-12	nosocomial	central	urin
ec_00172		131	2019-11-10	brought	central	urin
ec_00173		410	2019-11-08	brought	central	urin
ec_00174	AH	131	2019-11-12	external	peripheral	urin
ec_00175	AH	131	2019-11-13	external	peripheral	urin
ec_00176		405	2019-11-13	nosocomial	central	urin
ec_00177	BO	131	2019-07-10	brought	central	urin
ec_00178		131	2019-06-29	external	peripheral	urin
ec_00179		131	2019-07-01	nosocomial	central	wound swab or intraoperative swab
ec_00180		131	2019-06-29	nosocomial	central	urin
ec_00181	BE	131	2019-07-02	nosocomial	central	nasopharyngeal swab
ec_00183	AP	131	2019-11-26	brought	central	nasopharyngeal swab
ec_00185		131	2019-12-09	brought	central	blood
ec_00186	BA	131	2019-12-11	brought	central	urin
ec_00187		131	2019-12-05	brought	central	other material
ec_00188		648	2019-12-06	brought	central	wound swab or intraoperative swab
ec_00189	BP	131	2019-12-07	brought	central	other material
ec_00190	BP	131	2019-12-08	brought	central	blood
ec_00191	AY	10	2019-12-06	brought	central	urin
ec_00192		38	2019-12-10	brought	central	urin
ec_00193		131	2019-12-10	external	peripheral	wound swab or intraoperative swab
ec_00194	AC	131	2019-12-09	brought	central	urin
ec_00195	BP	131	2019-12-07	brought	central	urin
ec_00196		410	2019-12-08	brought	central	urin
ec_00197		131	2019-12-08	brought	central	urin
ec_00198		131	2019-12-10	brought	central	other material
ec_00199		131	2019-12-10	brought	central	wound swab or intraoperative swab
ec_00200	BP	131	2019-12-10	brought	central	nasopharyngeal swab
ec_00201		131	2019-12-01	external	peripheral	urin
ec_00202		69	2019-12-01	nosocomial	central	urin
ec_00203		131	2019-12-02	brought	central	urin
ec_00204		131	2019-11-29	external	peripheral	urin
ec_00205		131	2019-12-01	external	peripheral	urin
ec_00206	AP	131	2019-11-25	brought	central	other material
ec_00207		131	2019-12-17	external	peripheral	urin
ec_00208		131	2019-12-14	nosocomial	central	urin
ec_00209		131	2019-12-16	brought	central	urin
ec_00210	AY	10	2019-12-17	brought	central	urin
ec_00211	BK	69	2020-01-01	nosocomial	central	nasopharyngeal swab
ec_00212	BK	69	2020-01-02	nosocomial	central	rectal swab
ec_00213		1193	2019-12-30	brought	central	urin
ec_00214		1193	2020-01-02	external	peripheral	urin
ec_00215	AK	88	2020-01-10	external	peripheral	urin
ec_00216		131	2020-01-12	nosocomial	central	urin
ec_00217	BL	131	2020-01-13	brought	central	urin
ec_00218		4981	2020-01-15	brought	central	urin
ec_00219		3052	2019-01-13	external	peripheral	urin
ec_00220	AN	131	2020-01-14	brought	central	urin
ec_00221		354	2020-01-15	brought	central	urin
ec_00222	AI	131	2020-01-13	external	peripheral	urin
ec_00223	AN	131	2020-01-14	brought	central	other material
ec_00225	BL	131	2020-01-22	brought	central	other material
ec_00226		131	2020-01-22	nosocomial	central	urin
ec_00227	AI	131	2020-02-05	external	peripheral	urin
ec_00228	AR	648	2020-02-04	brought	central	urin
ec_00229		131	2020-02-03	brought	central	urin
ec_00230		131	2020-02-03	brought	central	urin
ec_00231		656	2020-02-19	brought	central	urin
ec_00232	AU	131	2020-02-19	nosocomial	central	urin
ec_00233		131	2020-02-19	external	peripheral	wound swab or intraoperative swab
ec_00234		1193	2020-02-15	nosocomial	central	wound swab or intraoperative swab
ec_00235		744	2020-02-13	brought	central	wound swab or intraoperative swab
ec_00236		744	2020-02-14	nosocomial	central	wound swab or intraoperative swab
ec_00237		131	2020-03-16	brought	central	urin
ec_00238	AU	131	2020-03-17	nosocomial	central	urin
ec_00239	AW	131	2020-03-16	brought	central	urin
ec_00240		10	2020-03-15	nosocomial	central	urin
ec_00241		131	2020-03-12	external	peripheral	urin
ec_00242	AW	131	2020-03-13	brought	central	urin
ec_00243		131	2020-03-05	external	peripheral	urin
ec_00244	BJ	1193	2020-03-03	brought	central	nasopharyngeal swab
ec_00245	BH	131	2020-03-02	brought	central	nasopharyngeal swab
ec_00246		131	2020-03-02	brought	central	wound swab or intraoperative swab
ec_00247	BH	131	2020-03-02	brought	central	wound swab or intraoperative swab
ec_00248	BM	131	2020-03-03	nosocomial	central	nasopharyngeal swab
ec_00249	BM	131	2020-03-04	nosocomial	central	other material
ec_00251	AO	131	2020-04-14	brought	central	urin
ec_00252	AK	88	2020-04-10	external	peripheral	urin
ec_00253	AJ	648	2020-04-03	external	peripheral	urin
ec_00254	AJ	648	2020-04-02	external	peripheral	urin
ec_00255		131	2020-03-30	brought	central	nasopharyngeal swab

## Sheet: B_Assembly_Quality_Ec
Tab. S2-D: Assembly quality of ESBL-Ec isolates.
Assembly	# contigs (>= 0 bp)	# contigs (>= 1000 bp)	# contigs (>= 5000 bp)	# contigs (>= 10000 bp)	# contigs (>= 25000 bp)	# contigs (>= 50000 bp)	Total length (>= 0 bp)	Total length (>= 1000 bp)	Total length (>= 5000 bp)	Total length (>= 10000 bp)	Total length (>= 25000 bp)	Total length (>= 50000 bp)	# contigs	Largest contig	Total length	GC (%)	N50	N75	L50	L75
ec_00001	398	73	57	49	31	24	5293036	5233356	5189041	5126899	4850737	4600962	100	487823	5250805	50.61	190550	123615	10	18
ec_00002	365	63	44	43	29	27	5183442	5134186	5080490	5075331	4845547	4774361	78	488022	5144337	50.66	186356	121251	10	18
ec_00003	233	108	69	61	47	29	5048837	5013598	4926126	4864342	4613251	3988899	124	372766	5025895	50.49	139705	54738	16	30
ec_00004	245	108	65	53	34	26	5092919	5053091	4955187	4878567	4583507	4303365	127	408881	5066664	50.74	173926	99723	11	20
ec_00005	293	102	67	53	35	25	5213788	5161204	5079471	4985379	4696657	4357070	129	341420	5180247	50.67	186539	110745	11	20
ec_00006	398	65	51	45	28	22	5116085	5056415	5021702	4974571	4706501	4469082	92	545548	5074863	50.78	219529	124108	7	15
ec_00007	199	123	88	74	56	34	4627690	4609331	4525401	4411092	4090835	3327438	131	234616	4615481	50.71	82145	43177	18	37
ec_00008	523	75	49	48	34	27	5184761	5113585	5050567	5045408	4810195	4568899	98	488160	5128512	50.66	185468	117685	10	19
ec_00009	2287	183	59	52	36	28	6038508	5333822	5120150	5067825	4837602	4558128	540	477594	5580010	50.2	165058	97190	11	23
ec_00010	152	80	55	46	32	27	5077210	5058471	4991586	4934103	4696262	4535066	88	328117	5064233	50.74	190587	117881	11	19
ec_00011	2154	307	75	61	41	28	6074039	5375573	4977744	4874083	4536450	4066254	768	467188	5701275	50.13	117006	37649	15	23
ec_00012	322	133	79	63	42	27	5364346	5305692	5179937	5069123	4765178	4197613	163	367787	5327181	50.5	161914	67660	12	19
ec_00013	166	77	52	44	34	25	5052045	5026954	4962451	4909375	4754899	4444070	94	378385	5038127	50.57	196134	113763	9	33
ec_00014	287	102	64	59	47	31	4862975	4818548	4734359	4699129	4502652	3948541	121	327980	4832524	50.7	138100	61672	12	24
ec_00015	233	112	61	52	35	26	5162526	5127646	5008061	4950879	4676617	4376898	135	341521	5142740	50.67	170471	111130	11	18
ec_00016	326	135	74	61	44	28	5359974	5299481	5151563	5057771	4819256	4221158	170	350327	5324131	50.51	135762	67660	12	26
ec_00017	209	87	61	51	34	27	5050141	5016485	4942508	4872998	4573952	4304805	105	396690	5029650	50.73	163566	103580	11	20
ec_00018	170	76	47	40	34	21	4945286	4916849	4858525	4806001	4714365	4228573	91	511491	4928351	50.83	198586	118326	8	25
ec_00019	163	75	55	52	44	29	4705922	4688054	4646232	4625856	4473000	3951522	81	318666	4692020	50.82	127479	88608	12	20
ec_00020	177	90	54	42	31	24	4989986	4961364	4876318	4802540	4620969	4377141	110	378385	4975170	50.59	196209	120073	9	15
ec_00021	185	86	59	48	31	26	5157581	5131403	5063040	4988095	4688063	4521089	100	429932	5141462	50.75	190696	115355	9	23
ec_00022	229	105	70	54	35	25	5272800	5233969	5156635	5049384	4767871	4433683	135	340758	5254199	50.61	190697	117778	11	17
ec_00023	190	83	57	47	31	26	5015272	4988711	4921022	4856902	4595162	4424467	97	433286	4998326	50.76	186484	110601	10	18
ec_00024	223	110	74	65	51	33	4830453	4803072	4730337	4662116	4434992	3792168	124	344512	4812794	50.7	106719	57710	15	20
ec_00025	226	101	66	57	38	25	5152259	5112924	5029649	4968734	4676590	4243502	128	340658	5131841	50.63	168013	111128	11	18
ec_00026	290	118	66	53	38	31	5155913	5095513	4984375	4901085	4669425	4431448	156	348048	5122053	50.75	137594	80854	12	30
ec_00027	159	81	51	40	33	24	5191480	5166555	5088322	5024979	4890823	4602423	98	568150	5177774	50.37	206357	135216	8	20
ec_00028	217	107	59	50	34	26	5159230	5123811	5004247	4947065	4683299	4417668	131	341521	5140016	50.67	178262	117783	11	23
ec_00029	191	87	58	48	33	26	5042821	5013838	4946600	4884383	4641790	4397493	99	433191	5022397	50.68	178946	117790	11	16
ec_00030	386	131	74	49	31	22	5129081	5047321	4917378	4743615	4476309	4167332	173	365737	5078229	50.65	190943	104324	9	19
ec_00032	253	109	72	60	40	29	5232767	5190726	5105092	5025218	4726004	4341804	136	347768	5208573	50.74	161706	76336	12	18
ec_00034	228	112	74	61	49	32	5292790	5259763	5177298	5088013	4896360	4282736	128	358758	5271346	50.62	124981	70551	13	20
ec_00035	202	92	60	51	33	27	5095060	5068850	4992993	4932666	4634789	4424846	105	433291	5077855	50.74	180447	94944	10	23
ec_00036	291	103	63	52	33	25	5134561	5084620	4993659	4919382	4607383	4326114	133	620044	5105485	50.72	183366	89895	9	19
ec_00037	444	70	50	47	42	29	5174689	5110677	5072755	5049519	4971522	4500862	90	395183	5123916	50.38	184854	90780	10	20
ec_00038	306	84	59	52	36	30	5051710	5010958	4957476	4913312	4648411	4430703	101	341748	5023651	50.74	159218	109310	12	22
ec_00039	234	111	74	61	40	29	5230904	5194061	5112747	5026096	4716877	4332409	136	347768	5210581	50.74	161706	76225	12	23
ec_00040	302	117	49	40	32	25	5123369	5065527	4926536	4865685	4736044	4501000	153	381482	5090130	50.74	190918	113812	10	18
ec_00041	225	101	57	49	32	25	5164072	5128013	5015471	4965577	4689871	4448549	123	498197	5142565	50.67	190916	120949	9	18
ec_00042	189	110	69	54	46	26	5224239	5194829	5103554	4998672	4875072	4153993	134	363804	5211777	50.67	162069	72987	10	22
ec_00043	1303	96	68	61	42	31	5400454	5235804	5156178	5103937	4812359	4424768	118	412090	5250580	50.64	131178	88269	10	19
ec_00044	206	105	58	51	34	26	5161888	5130031	5012102	4967741	4693590	4426105	126	341220	5143926	50.67	186548	111130	10	20
ec_00045	248	110	69	57	37	27	5363437	5318237	5231126	5147049	4857227	4512644	140	341233	5339004	50.69	170471	109355	12	21
ec_00046	174	78	54	45	37	28	5051153	5023801	4958198	4896832	4761576	4458427	96	378385	5035860	50.57	172501	113074	10	19
ec_00047	316	76	53	45	31	28	5153991	5113606	5049728	4987991	4775329	4683387	86	435666	5121189	50.77	180433	117882	10	18
ec_00048	445	75	58	50	32	28	5089949	5030513	4979766	4929877	4607899	4457150	92	396320	5042115	50.76	167660	107670	11	20
ec_00049	705	66	49	46	33	22	5476324	5346102	5307589	5284981	5073137	4702614	89	506603	5361906	50.71	233958	117685	7	15
ec_00050	693	78	53	44	33	27	5298716	5174578	5100236	5037183	4852717	4643405	98	436229	5189199	50.61	191568	109091	9	18
ec_00051	887	64	42	36	28	22	5203778	4994963	4945546	4902728	4776475	4587118	100	690132	5017787	50.59	221786	136730	8	14
ec_00052	2557	274	72	56	40	31	6238761	5429505	5090664	4972289	4711454	4391251	716	311837	5734642	50.3	136475	60654	15	30
ec_00053	2194	127	63	56	43	29	5298762	4654294	4535890	4485897	4263821	3710274	389	347747	4825751	50.34	113549	54931	13	28
ec_00054	232	51	39	35	29	20	5048130	5013200	4984509	4958023	4876959	4534533	62	670885	5020489	50.74	330892	177066	12	27
ec_00055	1297	92	56	49	30	25	5710655	5420661	5334795	5274460	4999290	4811922	170	487636	5471530	50.55	190077	117685	9	17
ec_00056	958	104	54	47	40	29	5137702	4928743	4818156	4765868	4661910	4287236	149	311734	4958254	50.54	178461	106303	11	21
ec_00057	1233	121	72	56	40	27	5400095	5149709	5039102	4936795	4679259	4243088	188	365436	5196120	50.48	192539	76171	10	22
ec_00058	852	88	64	55	39	27	5526265	5395042	5332533	5274910	5033029	4579170	115	390342	5412301	50.7	186117	107713	11	20
ec_00059	2338	176	45	37	32	27	5942033	5198382	4997499	4943041	4886413	4693617	564	544822	5464330	50.31	207245	93199	10	19
ec_00060	685	119	67	55	46	25	5401421	5305560	5186692	5095813	4947663	4203986	141	467250	5320235	50.62	178294	73029	7	14
ec_00061	228	75	52	45	32	25	5146071	5112757	5049170	4991626	4766703	4528325	87	583950	5120680	50.77	193029	121808	7	13
ec_00062	366	97	76	72	51	35	5250735	5192498	5144820	5112597	4770729	4186931	119	228696	5207231	50.73	124059	64501	16	30
ec_00063	283	87	64	61	47	31	4869107	4825624	4776395	4754821	4509838	3883133	104	263537	4837437	50.68	132014	63068	13	27
ec_00064	1376	152	51	43	36	27	5405327	5032898	4827093	4772457	4659678	4349781	302	471265	5136140	50.32	210141	105557	10	20
ec_00066	995	92	56	48	34	27	5272237	5047763	4957250	4903072	4679826	4407119	135	454745	5078199	50.67	180417	93364	10	20
ec_00067	1741	94	50	42	34	23	5858058	5366656	5281790	5228744	5090078	4705163	253	512555	5470310	50.52	257716	112897	8	15
ec_00068	1199	80	54	49	33	28	5440478	5152063	5099455	5066839	4798372	4606099	155	487818	5203247	50.56	173685	110279	10	20
ec_00069	484	88	61	54	38	31	5185873	5107083	5040707	4992983	4756677	4529140	109	379150	5121134	50.71	157454	104466	12	23
ec_00072	627	99	69	57	46	29	5202860	5076798	4999087	4905737	4730889	4097634	125	435976	5094615	50.63	140427	67150	12	25
ec_00073	248	52	38	34	29	22	5050007	5008792	4974999	4947144	4870304	4599752	66	713084	5018341	50.74	330132	117859	43	137
ec_00074	3229	224	73	66	54	38	6258020	5267654	5006045	4957933	4760593	4213409	638	247641	5544224	50.25	115952	52756	18	37
ec_00075	485	99	72	65	56	29	4883881	4798975	4735513	4684149	4513379	3556458	112	304386	4808423	50.6	108541	46642	13	31
ec_00076	239	76	57	50	41	27	5012241	4970172	4929752	4869305	4720404	4220099	100	461611	4987195	50.53	177188	83779	25	58
ec_00077	1701	83	46	42	26	23	5663082	5209979	5130838	5104678	4863103	4759469	210	544298	5291191	50.61	204530	124235	8	15
ec_00078	1358	94	56	46	36	26	5505393	5147469	5060469	4987846	4842739	4525539	191	544089	5210241	50.65	180300	114055	10	20
ec_00079	1072	117	70	54	37	25	5334758	5156670	5045791	4933905	4648090	4212671	155	365473	5182364	50.52	192539	77283	10	21
ec_00080	1080	104	62	51	40	28	5570726	5356389	5249621	5175525	4999038	4526905	145	455674	5384646	50.41	204755	92185	10	21
ec_00081	1465	108	58	48	38	25	5517634	5175036	5057721	4988514	4833264	4423087	182	452489	5224029	50.6	197792	87076	9	18
ec_00082	871	84	50	44	31	24	5446194	5254426	5162160	5119445	4932597	4698042	132	488312	5285806	50.54	204696	143485	9	17
ec_00083	965	77	55	46	32	27	5364922	5142540	5084042	5020769	4799831	4614508	127	545335	5174820	50.7	173687	110046	10	19
ec_00084	877	90	68	58	42	31	5268692	5132839	5072969	5001847	4746805	4379435	117	377396	5151891	50.57	133940	71882	25	65
ec_00085	2187	110	50	46	32	26	5893217	5245405	5128332	5106271	4895192	4691640	347	395776	5402247	50.5	172926	111155	11	20
ec_00086	1765	165	78	71	51	30	5621285	5156929	5000234	4950960	4617905	3819857	346	415535	5284590	50.34	112949	43690	15	34
ec_00087	1056	89	56	47	32	26	5359108	5143373	5053064	4991121	4747176	4550762	146	435734	5182212	50.64	175713	109097	10	19
ec_00089	1730	103	53	47	32	25	5716444	5293246	5187130	5140707	4916119	4677113	196	488602	5353641	50.45	185532	123615	11	19
ec_00090	1994	162	62	55	36	25	5922123	5368210	5181542	5132088	4860272	4451142	400	488477	5532779	50.07	180816	89957	10	21
ec_00098	364	89	62	54	47	29	5353524	5300492	5236367	5173245	5037501	4409068	98	369853	5306697	50.63	136586	86437	20	48
ec_00099	457	70	49	46	32	26	5241747	5177087	5124610	5102701	4882260	4684563	89	477759	5190317	50.66	190614	123827	10	18
ec_00101	1234	100	64	61	47	32	4987636	4682749	4613081	4594471	4360327	3830511	183	282310	4739259	50.52	130832	61176	13	27
ec_00102	903	91	58	48	31	25	5287356	5158706	5074313	5008979	4727380	4524022	118	524597	5177129	50.66	190658	117685	10	18
ec_00103	1191	142	71	57	45	29	5370811	5144321	4982280	4883358	4686521	4160229	191	329229	5177142	50.66	170279	63918	12	25
ec_00104	2593	145	67	52	40	26	5923761	5188774	5016893	4910696	4725825	4249764	407	396493	5363399	50.56	184803	68753	11	23
ec_00105	748	74	56	48	33	26	5061844	4973905	4923083	4865027	4628550	4355362	89	493841	4984783	50.76	173732	93411	15	38
ec_00106	360	82	59	56	44	30	4739290	4676814	4623084	4601000	4400071	3903401	98	332752	4687552	50.69	132453	65903	130	326
ec_00107	896	82	58	42	31	25	5200580	5082154	5022720	4903480	4725384	4505661	115	368219	5103967	50.78	191127	116297	315	831
ec_00108	1379	82	54	45	30	22	5451800	5120922	5053181	4987710	4760060	4469682	167	542948	5176353	50.65	210616	117685	8	16
ec_00109	1063	104	66	57	33	26	5589074	5398008	5311238	5236744	4901168	4634188	144	487874	5425068	50.6	188307	109322	10	19
ec_00110	1130	89	57	44	31	25	5381095	5131922	5048188	4950422	4765188	4554365	129	544191	5157094	50.64	186345	123827	10	18
ec_00111	1118	67	49	43	33	23	5458931	5193992	5146517	5109823	4948155	4589349	118	395551	5226700	50.54	225020	117716	9	17
ec_00112	1103	100	51	46	33	27	5533320	5274328	5163822	5126466	4938408	4744233	170	488614	5321165	50.49	180904	121047	11	19
ec_00113	1027	91	61	58	49	33	4921896	4681273	4611452	4592839	4437519	3882321	127	270329	4706527	50.64	132330	63513	13	27
ec_00114	1933	106	50	46	29	19	5631937	5143335	5040366	5011997	4734560	4417415	240	536553	5233747	50.41	275592	130816	7	14
ec_00115	1891	174	64	54	44	29	5569396	5020139	4827555	4756942	4613499	4068798	412	263270	5185603	50.21	131478	62805	13	26
ec_00116	2378	213	70	62	43	27	5943130	5283015	5017038	4963984	4649168	4101871	461	531835	5455224	50.14	127638	56164	12	27
ec_00117	698	93	75	66	48	31	5084253	4965375	4924461	4855663	4549138	3936678	111	357132	4977051	50.71	130597	56525	13	28
ec_00118	2025	101	50	43	36	31	5719657	5139485	5059384	5010449	4888809	4696939	287	374329	5264607	50.54	167660	102766	12	27
ec_00119	1082	78	52	48	31	26	5469495	5230565	5168184	5137520	4877933	4710882	130	487815	5264572	50.57	180904	121047	10	28
ec_00120	1100	82	54	45	28	25	5388332	5143944	5064125	4999038	4700881	4589236	133	465841	5176066	50.7	186460	114671	9	22
ec_00121	1249	84	57	49	33	27	5271967	5025951	4955768	4904180	4638888	4436364	133	400226	5057524	50.69	173686	107161	11	18
ec_00122	283	66	59	53	39	29	4962028	4926975	4909828	4860174	4620483	4226033	77	362525	4933270	50.66	173706	86422	11	21
ec_00123	2239	130	43	40	33	24	5818428	5149950	5011773	4991692	4859239	4507768	399	615583	5330932	50.28	192235	91827	9	17
ec_00124	779	99	64	59	48	31	5134566	4994128	4902127	4868336	4662037	4014161	134	288253	5018425	50.69	170438	56539	30	73
ec_00125	2108	103	53	46	30	23	5893862	5282348	5188087	5137364	4871277	4612727	353	544527	5446477	50.43	186358	110567	9	18
ec_00126	369	63	46	41	30	22	5215630	5153450	5107425	5066614	4892741	4620445	83	544449	5166968	50.75	223517	155064	18	45
ec_00127	435	63	42	41	29	21	5224566	5158230	5097435	5088575	4904746	4632039	84	544575	5172049	50.76	319953	165254	29	69
ec_00128	1896	102	54	40	29	26	5681451	5141946	5034226	4920733	4752449	4658901	294	436198	5267052	50.56	217295	117684	9	18
ec_00129	447	76	58	53	39	29	5184084	5125398	5088582	5050846	4818441	4447286	87	324428	5133619	50.64	182719	88131	11	22
ec_00130	1892	87	51	48	32	24	5700695	5204139	5132421	5112548	4845838	4546492	213	579120	5286407	50.66	189816	109098	9	18
ec_00131	1119	73	54	49	34	29	5202416	4947796	4900679	4864128	4636225	4458977	124	436172	4980581	50.75	160867	102440	10	20
ec_00132	2053	212	63	52	40	25	5962873	5352640	5108429	5035705	4838838	4300235	510	407750	5560168	50.12	173687	59429	11	23
ec_00133	1656	80	57	49	34	25	5582004	5148729	5091989	5030874	4797457	4497247	198	544124	5224649	50.64	210654	109438	9	18
ec_00135	456	79	54	46	30	25	5234725	5174473	5108701	5053240	4802821	4623191	91	543988	5182716	50.78	186345	117883	10	18
ec_00136	594	87	57	50	37	27	5257838	5176773	5098890	5052980	4833507	4489144	101	401960	5186078	50.63	186463	90795	9	19
ec_00137	463	87	65	54	42	34	5347711	5283330	5231211	5146852	4980727	4696382	108	303577	5297892	50.59	165063	87898	13	24
ec_00138	332	59	48	43	39	25	5059393	5010013	4975449	4935519	4878356	4393883	75	544311	5021213	50.46	195880	107041	8	17
ec_00139	469	89	59	51	38	24	5372413	5303399	5236623	5175449	4957659	4464131	106	463071	5315031	50.61	252320	89522	8	18
ec_00140	773	83	47	38	33	23	5471457	5352639	5265825	5202436	5100218	4743143	115	464688	5373876	50.33	222720	118824	9	17
ec_00141	318	69	53	48	39	28	5228419	5190255	5153803	5119949	4987524	4569147	75	404229	5194667	50.46	198290	96094	10	19
ec_00142	327	76	56	52	39	31	4983018	4943154	4879561	4845670	4627563	4351348	86	314965	4950176	50.74	158803	99633	13	23
ec_00143	456	94	59	48	32	27	5178398	5112621	5030968	4950703	4671967	4514558	119	436527	5129500	50.69	172825	109092	11	19
ec_00144	657	84	58	50	33	25	5355120	5249223	5181852	5123187	4865025	4549526	124	544736	5276684	50.67	180302	107842	9	18
ec_00145	420	79	57	55	38	32	5329866	5271352	5218322	5200681	4915708	4711053	105	309293	5288747	50.68	165059	106072	12	23
ec_00146	488	71	52	46	31	24	5183897	5111923	5053293	5005885	4773267	4505752	94	553893	5128416	50.75	186463	110567	8	17
ec_00147	542	70	55	48	33	27	5180527	5111273	5076077	5023498	4775485	4568890	89	471960	5124448	50.67	173686	116190	10	18
ec_00148	443	76	60	51	36	30	5047812	4993460	4951355	4890322	4637408	4433961	90	458538	5003542	50.73	167660	87233	10	20
ec_00149	581	75	55	49	33	27	5140635	5067317	5022476	4979903	4712209	4514694	90	355581	5077885	50.69	173686	117197	11	19
ec_00150	472	65	49	47	36	28	5273545	5204896	5169380	5154377	4994961	4695333	88	456105	5220448	50.67	186356	107173	10	19
ec_00151	361	67	46	38	31	23	5029410	4984776	4933324	4878835	4763337	4487513	80	617086	4993084	50.57	224564	118365	7	15
ec_00154	432	91	64	56	38	29	5337981	5279118	5214060	5152771	4853522	4529697	109	376407	5292013	50.5	167660	103320	12	22
ec_00155	634	86	56	50	32	25	5133046	5038660	4970450	4927353	4667904	4438674	105	432791	5051587	50.64	191083	124442	9	17
ec_00156	386	93	70	61	47	29	4939640	4888230	4826520	4755556	4509582	3798408	113	312090	4901648	50.7	112398	59084	13	27
ec_00157	579	75	52	48	41	27	5180104	5104075	5056231	5025046	4906034	4404064	92	616393	5115695	50.37	185240	84971	9	19
ec_00158	472	80	63	56	40	28	5332245	5266523	5224598	5176016	4900225	4465566	96	401998	5277674	50.4	144089	92914	10	22
ec_00159	442	67	51	45	29	25	5114326	5064073	5023587	4978849	4727664	4588786	77	471772	5071563	50.69	219460	116209	9	17
ec_00160	388	69	52	47	32	26	5111809	5064283	5022657	4985123	4765495	4549634	80	471861	5072229	50.69	180300	110567	9	18
ec_00161	274	97	73	58	44	28	4813374	4782450	4734110	4621561	4411608	3815317	107	417672	4789421	50.69	117159	62434	12	25
ec_00162	573	119	67	54	34	28	5323994	5237388	5114010	5018578	4716188	4503127	155	266319	5263555	50.49	166555	109092	12	22
ec_00163	430	125	93	80	63	36	5192028	5127298	5051549	4958440	4693616	3761334	152	224735	5145591	50.63	96473	45150	19	39
ec_00164	380	49	36	34	29	22	4974601	4920421	4898396	4884837	4793320	4541593	62	809161	4929876	50.82	222692	140414	7	13
ec_00165	526	66	49	44	33	27	5217213	5135680	5092590	5057005	4879060	4643536	88	476760	5150660	50.59	190440	116161	10	18
ec_00166	299	58	39	36	32	23	5038805	5000353	4957935	4936185	4883765	4540936	67	439342	5005943	50.57	222244	161773	9	15
ec_00167	393	57	39	39	29	26	5230075	5175564	5130731	5130731	4962081	4859907	77	488008	5188543	50.55	216216	147748	9	17
ec_00168	712	87	60	51	39	28	5252379	5111703	5047644	4985905	4775695	4411049	129	375107	5138342	50.47	173537	100695	11	21
ec_00169	526	72	50	45	31	26	5237303	5165155	5109011	5074443	4837732	4672921	86	543460	5174867	50.78	180300	116934	10	19
ec_00170	479	66	50	46	38	30	5254123	5185880	5144745	5114336	4955154	4659730	80	349190	5195927	50.67	167660	108154	12	21
ec_00171	351	67	49	41	33	26	5163428	5115190	5070232	5016680	4883300	4642858	84	617354	5125859	50.52	215348	112968	8	16
ec_00172	654	104	61	50	34	27	5247746	5149754	5041362	4962316	4733782	4514378	136	432890	5170816	50.65	186463	117685	10	19
ec_00173	319	64	55	52	41	32	4965496	4928967	4912393	4889128	4703250	4340034	74	425867	4935097	50.65	135673	86374	12	23
ec_00174	487	67	50	46	32	27	5249899	5179117	5133373	5106795	4881595	4690490	84	482349	5190698	50.67	204223	109098	9	18
ec_00175	504	66	50	45	34	28	5252626	5181748	5138650	5102006	4904374	4677996	80	349295	5191318	50.68	180300	109098	11	20
ec_00176	536	105	86	71	51	27	5201797	5127465	5081753	4968737	4616549	3733245	123	397037	5140180	50.6	111518	47138	13	30
ec_00177	428	64	47	43	30	24	5286509	5222856	5180729	5148624	4948243	4753733	89	487407	5239503	50.58	194241	147691	9	17
ec_00178	495	71	50	44	32	27	5152605	5084860	5036384	4988278	4773302	4601285	93	466956	5099583	50.61	190550	109090	9	17
ec_00179	411	78	58	47	30	26	5217198	5140935	5086542	5010323	4764975	4621327	109	544570	5162009	50.76	190834	140720	10	17
ec_00180	478	82	63	57	37	29	5321688	5251456	5205612	5162182	4882109	4593245	109	371347	5270149	50.66	186460	106034	11	21
ec_00181	402	61	42	39	27	19	5208891	5149462	5098871	5076011	4863564	4581338	77	544049	5160202	50.75	224806	166689	7	13
ec_00183	741	77	59	53	34	31	5148480	5007938	4956562	4914856	4618901	4521229	102	448519	5025108	50.73	167836	93366	11	21
ec_00185	381	72	52	44	33	23	5184310	5112270	5056973	4996769	4810907	4482410	80	544487	5117689	50.77	215083	113573	8	16
ec_00186	355	80	52	41	28	24	5112629	5048731	4984689	4907630	4693624	4564861	98	520481	5061460	50.65	216568	117030	8	15
ec_00187	441	80	55	49	32	25	5246184	5166582	5105445	5061312	4813103	4552869	100	437964	5180412	50.62	191127	111686	9	17
ec_00188	435	97	70	59	43	31	5364802	5297981	5232874	5159925	4873760	4427886	108	304344	5305020	50.41	135792	100854	14	26
ec_00189	362	83	57	46	31	26	5203325	5146230	5071178	4993868	4765676	4614235	95	437351	5154829	50.73	190080	124770	10	17
ec_00190	564	96	61	48	33	27	5279715	5181626	5086345	4995932	4771215	4598670	116	436168	5195791	50.71	190080	117051	10	18
ec_00191	325	92	60	56	46	31	4788345	4726876	4648435	4622445	4442555	3843155	118	310326	4744794	50.71	124595	63900	14	26
ec_00192	657	117	78	68	51	32	5524815	5395248	5301655	5225150	4973434	4295365	154	471027	5419845	50.47	111456	61789	13	28
ec_00193	282	71	50	44	31	26	5109860	5064071	5009635	4968420	4767676	4588328	84	472628	5072870	50.7	191771	111627	9	17
ec_00194	364	66	51	45	30	24	5313068	5242267	5200717	5158286	4936079	4713511	91	545340	5260024	50.69	191771	124371	8	16
ec_00195	360	84	56	47	33	27	5202007	5145955	5073996	5013957	4794864	4615673	98	348189	5155391	50.73	190264	124770	10	18
ec_00196	404	93	65	57	50	31	5002271	4948690	4882337	4827616	4720749	4005912	97	432798	4951586	50.56	123198	68437	13	26
ec_00197	498	93	58	50	40	32	5475474	5380182	5290168	5236749	5055806	4773813	119	395584	5397093	50.59	172288	104155	12	22
ec_00198	740	109	54	45	30	28	5321799	5112989	4998028	4933900	4681883	4617567	204	436117	5180176	50.55	170564	109141	11	20
ec_00199	469	83	54	47	32	26	5244866	5146169	5068056	5024468	4797697	4585644	125	498712	5174555	50.64	180948	106951	9	18
ec_00200	384	84	59	49	31	26	5209323	5146283	5077540	5009789	4746517	4595019	99	436067	5156560	50.73	190080	117051	10	18
ec_00201	1383	176	61	49	32	26	5758381	5351634	5134003	5041830	4776587	4568852	358	434419	5476439	50.05	186507	109141	10	20
ec_00202	424	79	58	53	39	28	5109375	5034159	4986074	4953766	4734382	4321069	96	348319	5045422	50.72	167856	95104	11	21
ec_00203	379	81	49	46	32	26	5241818	5170893	5077242	5052468	4867646	4644499	103	393720	5186191	50.78	185581	150186	11	18
ec_00204	512	96	54	43	29	24	5303428	5200470	5091399	5009465	4809186	4649102	119	544535	5217135	50.74	219849	109123	8	16
ec_00205	366	78	50	42	28	24	5189201	5126565	5053792	4995454	4759048	4617965	94	436163	5138296	50.72	218127	124770	9	16
ec_00206	354	73	53	45	33	30	5090007	5028380	4967094	4911644	4723390	4620837	83	448863	5035722	50.75	171694	107604	10	19
ec_00207	257	104	68	59	48	33	5461965	5423753	5333871	5277454	5091932	4537786	116	406813	5432629	57.3	151417	83082	13	26
ec_00208	368	59	49	47	41	32	5253464	5194758	5171300	5156282	5044726	4755956	67	295718	5200342	57.54	177045	98379	12	22
ec_00209	483	75	50	44	31	24	5228419	5138248	5064570	5021958	4845747	4635772	94	544355	5151741	50.76	287900	109135	10	18
ec_00210	333	92	61	56	46	31	4791059	4727437	4652620	4616692	4434973	3806257	118	310165	4745539	50.71	122841	60623	18	36
ec_00211	426	68	57	51	40	29	5072540	4995849	4975164	4933516	4759450	4374757	84	348319	5006086	50.74	181353	88311	11	20
ec_00212	366	70	56	52	40	28	5059935	4998127	4967660	4940958	4753741	4322953	84	348319	5007235	50.73	181353	89605	18	36
ec_00213	376	50	36	32	24	18	5162704	5096848	5059947	5032148	4920276	4714219	58	632221	5102154	50.61	283926	187967	7	13
ec_00214	368	63	50	39	27	21	5139676	5074289	5041913	4963661	4777434	4586008	75	689875	5082910	50.6	216423	136771	18	36
ec_00215	384	80	50	43	33	22	5239561	5165758	5085515	5040612	4888946	4437063	95	544755	5175803	50.58	196647	113339	11	18
ec_00216	416	76	50	45	31	24	5090607	5014029	4952168	4915233	4676963	4451899	94	507034	5026324	50.71	191796	124077	12	24
ec_00217	415	78	58	50	33	28	5219037	5139456	5078832	5020608	4775517	4592740	101	544459	5155556	50.75	185199	109359	5	11
ec_00218	397	113	79	66	52	31	4975351	4905538	4827114	4733484	4478986	3653644	135	232901	4920668	50.67	112424	49898	10	22
ec_00219	382	65	47	46	40	29	5066428	5002245	4956143	4947518	4850781	4451457	75	504399	5009182	50.46	187011	92442	8	16
ec_00220	539	73	47	42	30	28	5062954	4983831	4905367	4865224	4644474	4580320	92	435959	4998322	50.71	186504	111537	8	15
ec_00221	413	77	57	52	38	26	5379252	5303897	5253060	5219407	4996074	4569047	94	488155	5316181	50.39	192474	98935	10	19
ec_00222	731	81	55	48	32	27	5149210	5029354	4946691	4895845	4635039	4458324	107	400281	5047766	50.76	180835	109135	16	32
ec_00223	410	75	48	42	29	27	5054189	4987936	4912002	4862251	4633786	4569632	94	437209	5001823	50.72	186504	109384	11	20
ec_00225	397	81	59	47	32	27	5202958	5126228	5061145	4972772	4750487	4580561	108	544170	5145329	50.75	186469	117024	12	25
ec_00226	402	80	50	45	29	23	5086110	5011424	4941138	4907330	4643060	4442569	98	506637	5024653	50.71	246260	155851	11	20
ec_00227	1561	79	56	45	31	26	5210345	5032680	4963059	4884382	4654883	4487409	98	396612	5046511	50.75	191771	117219	9	17
ec_00228	655	90	63	56	43	30	5498606	5363825	5298499	5247848	5060499	4612711	117	370654	5382110	50.51	163597	86310	11	22
ec_00229	427	101	67	56	33	27	5479830	5401692	5319387	5253518	4924286	4720293	138	433302	5428497	50.54	186392	110611	10	19
ec_00230	377	73	51	45	31	26	5300079	5236250	5182901	5143428	4938375	4760294	95	488713	5251380	50.59	190822	124677	10	18
ec_00231	595	128	83	69	50	30	5236192	5137949	5047086	4947552	4660609	3928977	168	514411	5166070	50.57	108032	57451	14	30
ec_00232	908	74	56	49	34	30	5116116	5009593	4955698	4907593	4651745	4532570	89	448623	5020014	50.74	186585	93410	10	20
ec_00233	445	86	58	48	32	25	5206098	5142315	5070982	5004916	4763565	4502676	104	433446	5155145	50.74	190978	110611	9	17
ec_00234	610	60	43	35	26	21	5216204	5131458	5079045	5022137	4868888	4713720	78	427046	5143714	50.55	284400	140058	7	14
ec_00235	550	129	81	68	45	28	4951479	4851204	4750197	4650450	4287466	3690310	163	344720	4874842	50.67	106347	60518	13	28
ec_00236	491	117	79	70	45	29	4940628	4850019	4762086	4695778	4305712	3722059	150	341476	4872838	50.68	106348	60518	14	28
ec_00237	535	82	54	47	32	28	5390902	5302716	5231942	5174434	4957326	4803902	111	394263	5321958	50.64	186469	110779	11	20
ec_00238	438	68	53	48	32	28	5075454	5017412	4971025	4934996	4656778	4538135	77	448801	5023816	50.75	186389	109135	10	18
ec_00239	433	79	57	51	33	26	5244064	5170676	5115070	5073764	4800859	4564911	102	483238	5185855	50.69	174043	116237	11	19
ec_00240	451	89	69	62	56	34	4970098	4906249	4860845	4813858	4723198	3970735	106	315564	4918430	50.57	102874	63510	14	29
ec_00241	359	73	56	50	38	28	5218960	5159282	5112822	5066133	4870738	4526288	88	376205	5169021	50.65	186466	109134	11	20
ec_00242	450	82	55	49	31	25	5241072	5163094	5098170	5055961	4786185	4593461	108	611656	5179653	50.69	180665	145750	10	18
ec_00243	643	79	54	44	32	25	5296471	5202598	5139371	5067323	4850988	4581708	103	433091	5219476	50.68	216027	109135	9	17
ec_00244	521	72	49	43	30	24	5203490	5124401	5060510	5018444	4805000	4594974	96	606562	5139774	50.52	190848	125990	8	16
ec_00245	614	83	51	46	34	24	5365261	5237061	5166873	5130524	4944046	4601569	128	470369	5267953	50.69	191771	123751	9	17
ec_00246	437	60	50	44	32	26	5109876	5047215	5015769	4969600	4775860	4580201	72	522619	5055922	50.74	190950	136520	10	18
ec_00247	515	75	43	43	29	22	5307377	5206022	5113704	5113704	4851867	4617756	115	470384	5233442	50.69	214470	135041	8	16
ec_00248	610	70	47	42	33	26	5242385	5168283	5103725	5069859	4944510	4682199	83	623128	5177262	50.6	191127	109755	8	17
ec_00249	653	70	50	43	31	26	5252461	5169560	5110304	5064938	4865618	4679940	82	623233	5178433	50.6	191612	109301	8	17
ec_00251	386	83	56	47	35	30	5357418	5284768	5222157	5149532	4983785	4820924	110	312135	5303651	50.59	180948	121503	12	20
ec_00252	489	69	46	40	34	25	5308172	5184577	5122742	5084099	4969740	4591619	103	432891	5205955	50.55	197506	117031	9	17
ec_00253	447	95	66	57	41	33	5374490	5292265	5224749	5157535	4891175	4589205	126	306080	5314312	50.39	204648	67031	11	24
ec_00254	408	104	71	58	43	34	5347886	5279049	5208912	5117539	4869726	4526302	126	306618	5294297	50.4	170950	65826	12	25
ec_00255	578	85	58	44	31	25	5161918	5082367	5010566	4908031	4684973	4455056	111	359616	5100351	50.77	180702	116304	10	19

## Sheet: C_ESBL-Kp_strains
isolate ID	Pat. ID.	ST	date	carrier status	localization of patient on/off campus at sampling date	sample type
kp_00010		307	2019-04-23	external	peripheral	urin
kp_00020		48	2019-05-27	brought	central	wound swab or intraoperative swab
kp_00023		1626	2019-05-29	external	peripheral	other material
kp_00024		1626	2019-06-01	brought	central	blood
kp_00026		-	2019-06-07	external	peripheral	nasal swab
kp_00034		15	2019-07-04	brought	central	urin
kp_00038	AG	45	2019-07-09	brought	central	NA
kp_00039		405	2019-07-11	brought	central	urin
kp_00044	AB	307	2019-07-19	brought	central	other material
kp_00047	AB	307	2019-07-23	brought	central	other material
kp_00049	AD	1626	2019-08-03	nosocomial	central	blood
kp_00050	AD	1626	2019-08-03	nosocomial	central	blood
kp_00054	AF	14	2019-08-30	brought	central	urin
kp_00055		1626	2019-08-30	external	peripheral	urin
kp_00056	AG	45	2019-09-11	brought	central	urin
kp_00057		13	2019-09-12	external	peripheral	urin
kp_00058	AF	14	2019-09-16	brought	central	urin
kp_00059	AH	22	2019-09-13	nosocomial	central	urin
kp_00061		307	2019-09-23	external	peripheral	urin
kp_00062	AI	14	2019-12-02	nosocomial	central	urin
kp_00067	AI	14	2019-10-13	nosocomial	central	urin
kp_00069		464	NA	external	central	NA
kp_00070		1626	2019-10-21	external	peripheral	urin
kp_00071		219	2019-10-23	brought	central	urin
kp_00072		14	2019-10-18	brought	central	other material
kp_00073		48	2019-10-22	brought	central	wound swab or intraoperative swab
kp_00074		48	2019-11-07	nosocomial	central	urin
kp_00075		292	2019-11-12	brought	central	urin
kp_00078		15	2019-09-02	brought	central	urin
kp_00100	AA	281	2019-11-24	brought	central	blood
kp_00101	AC	307	2019-12-17	nosocomial	central	urin
kp_00102		13	2019-12-17	external	peripheral	urin
kp_00103		22	2019-12-15	nosocomial	central	wound swab or intraoperative swab
kp_00104	AJ	48	2019-12-31	external	peripheral	NA
kp_00105		307	2020-01-02	nosocomial	central	urin
kp_00106	AJ	48	2019-12-29	external	peripheral	NA
kp_00107	AH	22	2019-12-30	nosocomial	central	urin
kp_00108		14	2020-01-10	brought	central	urin
kp_00109	AA	281	2020-01-13	brought	central	urin
kp_00110	AC	307	2020-01-13	brought	central	urin
kp_00111		14	2020-01-15	brought	central	urin
kp_00112		48	2020-01-14	external	peripheral	urin
kp_00113		307	2020-01-19	brought	central	other material
kp_00114		395	2020-01-23	nosocomial	central	other material
kp_00115		1626	2020-02-04	external	peripheral	urin
kp_00116		1626	2020-01-31	external	peripheral	urin
kp_00117		323	2020-02-21	external	peripheral	urin
kp_00118	AH	22	2020-02-17	brought	central	wound swab or intraoperative swab
kp_00120		395	2020-03-02	brought	central	other material
kp_00121		1626	2020-03-27	brought	central	other material
kp_00122		22	2020-04-17	brought	central	blood
kp_00123		14	2020-04-14	external	peripheral	urin
kp_00125		14	2020-04-14	external	peripheral	urin
kp_00126		17	2020-04-10	external	peripheral	urin
kp_00127		1626	2020-04-11	external	peripheral	urin
kp_00128		1626	2020-03-31	nosocomial	central	other material
kp_00129		14	2020-04-03	external	central	NA
rc_ec_00088		48	2019-05-27	brought	central	wound swab or intraoperative swab
rc_ec_00134		307	2019-07-23	brought	central	other material
rc_ec_00184		667	2019-11-24	nosocomial	central	other material

## Sheet: D_Assembly_Quality_KP
Tab. S2-D: Assembly quality of ESBL-Kp isolates.
Assembly	# contigs (>= 0 bp)	# contigs (>= 1000 bp)	# contigs (>= 5000 bp)	# contigs (>= 10000 bp)	# contigs (>= 25000 bp)	# contigs (>= 50000 bp)	Total length (>= 0 bp)	Total length (>= 1000 bp)	Total length (>= 5000 bp)	Total length (>= 10000 bp)	Total length (>= 25000 bp)	Total length (>= 50000 bp)	# contigs	Largest contig	Total length	GC (%)	N50	N75	L50	L75
kp_00010	321	42	35	33	31	24	5350630	5310517	5292516	5276252	5244509	5009037	48	839337	5314686	57.40	215146	144040	8	15
kp_00020	292	50	38	35	33	24	5396403	5363623	5340651	5319627	5291843	4964447	53	531484	5365854	57.40	205454	160257	8	15
kp_00023	226	45	32	29	23	18	5470074	5445955	5413396	5392302	5276745	5088106	48	707339	5447877	57.33	360546	232302	6	10
kp_00024	248	34	26	24	23	19	5420634	5391053	5370868	5358675	5345085	5196284	36	1360263	5392431	57.35	343455	190927	5	10
kp_00026	341	44	34	31	29	23	5436180	5389666	5364763	5347218	5313794	5094482	51	839018	5394787	57.37	259072	143099	7	14
kp_00034	508	59	52	48	43	37	5416906	5295773	5279738	5249340	5174970	4943476	94	311846	5319183	57.35	172085	86626	13	25
kp_00038	243	43	37	34	28	23	5583367	5552718	5538473	5520630	5410686	5218351	52	773828	5559230	57.22	269681	172467	7	14
kp_00039	270	41	32	31	28	25	5392595	5361530	5343792	5337094	5279143	5158564	46	550620	5365135	57.19	245223	142938	7	14
kp_00044	1274	49	38	35	33	23	5629532	5329682	5303096	5285552	5252129	4889381	67	837274	5340661	57.30	240648	146605	7	15
kp_00047	383	48	37	33	30	24	5365287	5317019	5290151	5263020	5219337	5013327	58	836779	5323406	57.30	216389	142264	8	15
kp_00049	247	45	33	29	26	22	5465761	5435498	5405220	5376009	5314073	5170084	50	1391434	5439208	57.32	262271	173596	5	11
kp_00050	264	45	32	29	26	18	5480546	5443040	5411364	5387667	5338904	5059356	51	1132024	5447208	57.30	360557	222892	5	10
kp_00054	249	52	42	37	32	27	5581627	5544993	5519497	5486576	5402479	5197630	66	446171	5554865	57.22	241830	158204	9	16
kp_00055	245	41	30	28	26	18	5448558	5420994	5392143	5376563	5338842	5042883	44	1561971	5423005	57.35	360578	189709	4	10
kp_00056	298	43	36	32	28	23	5592805	5549736	5539382	5516135	5442435	5259163	52	773828	5556026	57.22	294297	204295	7	13
kp_00057	291	52	40	35	33	23	5639448	5606725	5572082	5538385	5504854	5138764	54	700734	5608122	56.74	272860	168331	7	13
kp_00058	292	54	42	36	31	24	5590058	5547761	5520483	5478472	5381010	5117150	65	446156	5555783	57.21	271852	176142	8	15
kp_00059	287	52	35	33	28	21	5550052	5514161	5475618	5460039	5371049	5100135	57	513634	5517637	57.18	295306	177391	7	13
kp_00061	227	39	32	30	27	21	5239235	5208580	5190328	5174063	5130247	4924237	46	977392	5214050	57.5	269246	147385	6	12
kp_00062	260	46	39	36	30	25	5587375	5550588	5532414	5510241	5408329	5210276	56	620080	5558172	57.21	271926	135288	7	14
kp_00067	258	50	41	38	32	28	5583720	5548631	5527179	5507496	5405584	5249552	61	619984	5556745	57.21	242403	135123	8	15
kp_00069	314	52	41	36	30	24	5493319	5447428	5428726	5387739	5279250	5064789	58	577234	5451822	57.29	272843	150628	7	14
kp_00070	300	46	32	28	24	20	5475789	5437701	5404947	5373950	5305664	5157277	51	1553294	5441331	57.33	360570	173595	4	10
kp_00071	439	81	56	48	42	29	5747765	5685859	5636201	5573666	5460198	4988182	98	471664	5697442	56.91	198368	94139	10	20
kp_00072	232	49	40	36	30	25	5574709	5541461	5518917	5494200	5409020	5206458	60	619632	5549229	57.21	249636	158204	8	15
kp_00073	241	43	31	30	27	22	5386225	5360202	5337771	5331225	5278336	5077025	45	580980	5361515	57.42	218656	160603	7	14
kp_00074	230	29	23	21	19	17	5235695	5208329	5192098	5179275	5147619	5066953	30	833620	5208929	57.59	348235	218656	5	9
kp_00075	297	42	35	27	20	18	5383078	5346268	5329240	5273704	5168728	5100547	45	678252	5348390	57.33	443312	186620	5	10
kp_00078	255	52	43	38	34	30	5419148	5383769	5362274	5323850	5266103	5107777	60	499751	5389135	57.25	193652	127871	9	18
kp_00100	253	53	43	41	39	28	5314378	5286124	5264157	5249227	5207244	4757365	57	360451	5288869	57.41	209202	103987	10	19
kp_00101	318	50	40	37	35	29	5488407	5431042	5408726	5384253	5350725	5140793	56	401313	5434861	57.31	233072	119025	9	18
kp_00102	305	48	39	34	29	24	5360023	5306817	5279416	5244485	5146818	4970951	56	642226	5312373	57.38	264065	158196	8	14
kp_00103	271	49	34	32	27	21	5548204	5499847	5461878	5446052	5356884	5132308	55	515558	5503954	57.18	294789	191892	7	12
kp_00104	254	30	26	25	24	22	5229262	5182858	5174167	5167577	5149266	5069587	33	694855	5184612	57.62	279849	172940	6	12
kp_00105	397	73	54	49	40	30	5606030	5528686	5476400	5434305	5290250	4928582	88	516022	5539373	56.91	179442	92792	9	20
kp_00106	325	52	44	41	35	29	5315024	5252895	5234932	5210091	5103973	4886906	56	521255	5255315	57.56	219316	92970	9	17
kp_00107	371	50	38	35	30	24	5548808	5477844	5449101	5425730	5338571	5098976	53	670498	5479936	57.23	254410	149755	8	15
kp_00108	335	64	46	42	35	31	5618737	5553559	5510234	5483672	5367668	5213948	75	448227	5561608	57.21	201269	108572	10	18
kp_00109	388	78	59	53	35	28	5495879	5419791	5368424	5326898	5085783	4827559	108	446405	5440995	50.73	188359	109479	10	19
kp_00110	496	79	56	51	36	29	5264551	5169847	5118595	5086014	4852141	4609454	101	363790	5184578	50.64	148556	109260	12	21
kp_00111	296	54	37	33	26	23	5612085	5554681	5515737	5486657	5381523	5276498	66	680857	5563029	57.21	288672	172697	7	13
kp_00112	283	30	25	23	22	20	5154424	5100932	5092523	5077908	5055575	4977886	32	1309912	5102065	57.73	309696	172613	5	11
kp_00113	324	56	40	36	32	26	5472329	5410107	5368363	5340486	5270415	5068692	70	836964	5419555	57.35	216453	141534	7	15
kp_00114	413	94	69	61	50	34	5708972	5640737	5584245	5519306	5332899	4791495	103	510710	5646223	57.17	149717	78376	12	25
kp_00115	199	43	31	28	24	20	5469914	5438275	5410785	5392582	5329524	5184188	48	752474	5441517	57.33	476859	182613	5	10
kp_00116	270	55	42	37	30	24	5459265	5415591	5385351	5351341	5232961	5041051	65	764909	5422651	57.35	265226	143273	7	14
kp_00117	204	60	41	38	33	27	5406691	5376722	5327114	5307686	5216112	5008738	70	467647	5384083	57.41	264221	108771	9	16
kp_00118	189	45	32	29	26	22	5520551	5492904	5461435	5437390	5380046	5227458	51	519645	5497070	57.17	412402	165371	6	12
kp_00120	238	73	57	54	45	34	5552231	5519059	5482992	5461754	5317008	4933705	79	275981	5522901	57.17	155958	95761	13	24
kp_00121	255	44	29	26	23	18	5497742	5448527	5412193	5390832	5339433	5170787	58	707687	5457589	57.3	440574	241197	5	10
kp_00122	214	41	32	31	29	23	5528672	5493419	5476215	5469334	5439824	5212312	47	511381	5497791	57.22	357192	165371	7	12
kp_00123	230	57	44	41	33	28	5625342	5586640	5554636	5532163	5404761	5231221	69	619114	5595375	57.2	242146	134937	8	16
kp_00125	259	52	41	37	30	26	5632385	5588036	5561787	5531611	5409882	5249352	60	541995	5594081	57.2	278242	135079	7	15
kp_00126	237	47	40	39	35	31	5573143	5535004	5522210	5512678	5437581	5315145	54	416463	5540345	57.24	267735	101635	9	16
kp_00127	191	42	30	26	23	20	5474106	5442673	5412924	5381614	5330159	5243153	51	683781	5449318	57.33	360480	192571	6	11
kp_00128	223	45	32	27	23	21	5475658	5438926	5406627	5369568	5301065	5240434	53	684116	5444347	57.33	360645	222790	6	11
kp_00129	228	55	44	40	31	26	5624874	5588242	5563830	5531892	5391461	5214112	65	619830	5595538	57.2	272014	135086	8	16
rc_ec_00088	200	46	35	33	30	26	5406190	5375678	5354342	5338857	5290313	5123895	48	500976	5377014	57.41	218703	145085	8	16
rc_ec_00134	219	46	36	32	28	24	5363826	5325958	5300923	5274674	5220243	5096526	55	840392	5331899	57.31	242976	160433	7	14
rc_ec_00184	398	49	38	36	30	23	5537964	5479588	5456180	5440903	5350197	5096204	60	527991	5487752	57.11	270592	174278	7	13
